# Supplementary material for: Kinetic modeling of heterogeneous esterification reaction using initial reaction rate analysis: data extraction and evaluation of mass transfer criteria
Source: Data Brief. 2020 Jul 15;31:106027. doi: 10.1016/j.dib.2020.106027 (PMC7387780; doi:10.1016/j.dib.2020.106027)
Supplement: Supplementary file 1 [file mmc1.xlsx]

## Sheet: IRR
date	200505		T (deg C)	85
data			g, init	0.1	g		g, cat	0.01	g
			Mm	282.47	g/mol
time (h)	X (mol/mol)		mol, init	0.00035402	mol												t
0	0							a	0.715808	mol/mol_init	±	0.0156243		2.18275	%		45.8139
1	0.36434							b	0.582825	1/h	±	0.0501723		8.60847	%		11.6165
2	0.484976
3	0.556548							time (h)	X (mol/mol)	calc	res^2
4	0.621197							0	0	0	0
5	0.693424							1	0.36434	0.316159	0.00232145			0.441681	0.399649		6.86914	1.64331
5.5	0.683833							2	0.484976	0.492676	5.92959e-05			0.68828	0.446263		1.64331	0.666152
6	0.692501							3	0.556548	0.591229	0.00120278			0.825961	0.373736
7	0.712862							4	0.621197	0.646253	0.000627791			0.902831	0.278218		0.355203	-0.876243
8	0.724333							5	0.693424	0.676974	0.000270616			0.945749	0.194168		-0.876243	3.66274
								5.5	0.683833	0.686791	8.74829e-06			0.959463	0.159592
								6	0.692501	0.694126	2.6425e-06			0.96971	0.130089
								7	0.712862	0.703702	8.38945e-05			0.983089	0.0847365
								8	0.724333	0.709049	0.000233611			0.990558	0.0540686
														0	0
		9												0	0
														0	0
														0	0
	r_0													0	0
	0.417191	±	0.0370502	mol/mol_init h										0	0
	4.1026e-06	±	3.64348e-07	mol/g_cat s
			8.88089	%						rssq	0.00481083

## Sheet: VISC
oleic acid
https://link.springer.com/content/pdf/10.1007/s11746-997-0048-6.pdf
T (deg C)	cSt	m2/s	calc	m2/s
30	26.8958	2.68958e-05	27.1979	2.71979e-05
40	19.6931	1.96931e-05	19.0873	1.90873e-05
50	14.8302	1.48302e-05	13.8967	1.38967e-05
60	10.1226	1.01226e-05	10.4616	1.04616e-05
70	8.0418	8.0418e-06	8.11955	8.11955e-06
80	6.5485	6.5485e-06	6.48025	6.48025e-06
90	5.4307	5.4307e-06	5.30609	5.30609e-06
85			5.8459	5.8459e-06
density
https://digitalcommons.unl.edu/cgi/viewcontent.cgi?article=1016&context=chemeng_biomaterials
T (deg F)	density (g/mL)		T (deg C)	kg/m3										-0.662129	907.071
75	0.891		23.8889	891										0.00254866	0.183972
100	0.882		37.7778	882										0.999911	0.200726
120	0.8748		48.8889	874.8										67493.7	6
140	0.8675		60	867.5										2719.37	0.241745
160	0.8602		71.1111	860.2
180	0.8528		82.2222	852.8										259.795	4930.48
210	0.8415		98.8889	841.5
230	0.834		110	834
			85	850.79
		VISCOSITY	0.00497363	Pa s
methanol
http://www.viscopedia.com/viscosity-tables/substances/methanol/
T (C)	visc (mPa s)
0	0.797
20	0.594
25	0.543
30	0.507
50	0.392
75	0.294
100	0.227
						T	T^2	visc (mPa s)		5.03302e-05	-0.0105497	0.787112
						0	0	0.797		5.22525e-06	0.000557304	0.0114076
						20	400	0.594		0.997053	0.0128611	#N/A
						25	625	0.543		676.703	4	#N/A
						30	900	0.507		0.223865	0.000661635	#N/A
						50	2500	0.392
						75	5625	0.294		9.63213	18.9299	68.9987
						100	10000	0.227
						85	0.254025	mPa s
						VISCOSITY	0.000254025	Pa s
mixture
compound	Pa s	mol/mol				ln mu	x * ln mu
OA	0.00497363	0.0131575				-5.30361	-0.0697821
methanol	0.000254025	0.986843				-8.27808	-8.16916
MIX	0.000264164	Pa s
	0.264164	cp

## Sheet: ICC
#							data / input			#	comments
1										1
2	reaction order	1								2
3										3
4	density particle	943	kgcat/m3		++++++++++++++++	rho_app	943	kg/m3		4
5										5
6	particle diameter	2e-05	m							6
7										7
8	reaction rate	0.0041026	mol/kgcat s							8	from sheet RR_init
9										9
10	reactant concentration at surface	316.786	mol/m3		++++++++++++++++	mass oleic acid	0.1	g		10	if there is no external gradient, it is equal to bulk concentration
11						volume methanol	1	mL		11
12						Mm_OA	282.47	g/mol		12
13						Mm_M	32.042	g/mol		13
14						density OA	850.79	kg/m3		14	from viscosity_mix sheet
15						moles OA	0.00035402	mol	calc	15
16						x_OA	0.0131575	mol/mol		16
17										17
18	effective diffusivity	2.48648e-09	m2/s		++++++++++++++++	x	1.9	-		18	Wilke-Chang (water has 2.6, methanol has 1.9 and ethanol has 1.5); safe to take 1 for others (like benzene or heptane)
19						T	358.15	K	calc	19
20						viscosity mixture	0.264164	cp	calc	20
21						molar volume OA	313.9	cm3/mol		21	http://www.chemspider.com/Chemical-Structure.393217.html
22						effective diffusivity	2.48648e-05	cm2/s	calc	22
23										23
24	tortuosity	5	m/m							24	safe factor
25										25
26	particle porosity	0.6	m3/m3							26	safe estimate for this property
27										27
28	D_eff	2.98378e-10	m2/s						calc	28	effective diffusivity (corrected)
29										29
30	W-P	0.000454775	-			W-P is satisfied				30	should be smaller than 0.08

## Sheet: ECC
#							data / input					#
1												1
2	reaction order	1										2
3												3
4	density particle	943	kgcat/m3		++++++++++++++++	rho_app	943	kg/m3				4
5												5
6	reaction rate	0.0041026	mol/kgcat s									6
7												7
8	reactant concentration at surface	316.786	mol/m3									8
9												9
10	kf	0.0001	m/s									10
11												11
12	av	300000	m2/m3									12
13												13
14	Ca	0.000407085	-			Ca criterion is satisfied						14	should be smaller than 0.05/n
