# Supplementary material for: Kinetic modeling of heterogeneous esterification reaction using initial reaction rate analysis: data extraction and evaluation of mass transfer criteria
Source: Data Brief. 2020 Jul 15;31:106027. doi: 10.1016/j.dib.2020.106027 (PMC7387780; doi:10.1016/j.dib.2020.106027)
Supplement: Supplementary file 2 [file mmc2.xml]

<?xml version="1.0" encoding="utf-8" standalone="no"?>
<data>
  <datasets>
    <author>philippe.heynderickx@ghent.ac.kr</author>
    <type>0</type>
    <dataset>
      <value>6</value>
      <reason>Other (please explain)</reason>
      <comments>I have submitted my raw data as a supplementary data file along with my manuscript.</comments>
    </dataset>
  </datasets>
</data>
